# Supplementary material for: An orally available compound suppresses glucagon hypersecretion and normalizes hyperglycemia in type 1 diabetes
Source: JCI Insight. 2024 Jan 23;9(2):e172626. doi: 10.1172/jci.insight.172626 (PMC10906223; doi:10.1172/jci.insight.172626)
Supplement: Supporting data values [file jciinsight-9-172626-s089.xlsx]

## Sheet: Figure 1B
EFN (nM)		Bound Ephrin (0 µM-WCDD301)				Bound Ephrin (0.1 µM-WCDD301)
2	0.081	0.083	0.1		0.08	0.079	0.05
4	0.134	0.14	0.13		0.057	0.077	0.06
8	0.179	0.19	0.16		0.119	0.122	0.09
16	0.177	0.2	0.18		0.141	0.136	0.1
32	0.26	0.295	0.27		0.235	0.22	0.2
64	0.405	0.41	0.39		0.301	0.295	0.32

## Sheet: Figure 1C
Raw data	WCDD301 (µM)		Bound Ephrin				Normalized	WCDD301 (µM)		Bound Ephrin
	0	0.141	0.11	0.12				0	115.294	87.9412	96.7647
	0.1	0.069	0.1	0.1				0.1	51.7647	79.1176	79.1176
	0.4	0.037	0.06	0.07				0.4	23.5294	43.8235	52.6471
	0.8	0.02	0.035	0.04				0.8	8.52941	21.7647	26.1765
	1.6	0.012	0.009	0.01				1.6	1.47059	-1.17647	-0.294118

## Sheet: Figure 1D
WCDD301 (µM)		Ephrin-A5 (2 nM)				Ephrin-A5 (4 nM)				Ephrin-A5 (4 nM)				Ephrin-A5 (8 nM)
0	0.118	0.122	0.142		0.238	0.214	0.21		0.274	0.258	0.248		0.364	0.322	0.321
0.0625	0.1	0.12	0.12		0.217	0.196	0.19		0.23	0.236	0.246		0.237	0.247	0.265
0.125	0.086	0.108	0.1		0.202	0.18	0.187		0.208	0.216	0.208		0.236	0.233	0.234
0.25	0.072	0.073	0.082		0.148	0.141	0.169		0.201	0.205	0.203		0.222	0.22	0.212

## Sheet: Figure 1E
Ephrin-A5 Fc (nM)		Bound Ephrin (WCDD301, 0 µM)					Bound Ephrin (WCDD301, 0.01 µM)					Bound Ephrin (WCDD301, 0.1 µM)					Bound Ephrin (WCDD301, 1 µM)
2	0.081	0.068	0.06			0.051	0.05	0.052			0.05	0.05	0.06			0.03	0.04	0.03
4	0.122	0.113	0.109			0.061	0.07	0.064			0.062	0.064	0.07			0.04	0.05	0.05
8	0.165	0.139	0.168			0.142	0.122	0.156			0.119	0.121	0.098			0.1	0.104	0.11
16	0.222	0.172	0.188			0.18	0.189	0.209			0.141	0.137	0.119			0.145	0.115	0.125
32	0.26	0.259	0.292			0.265	0.289	0.221			0.21	0.269	0.243			0.234	0.189	0.171
64	0.405	0.34	0.36			0.321	0.34	0.365			0.301	0.29	0.27			0.28	0.27	0.26

## Sheet: Figure 1F
			Glucose (1 mM)													Glucose (11 mM)
	E		E		E		E					E		E		E		E
	-		+		-		-					-		+		-		-
	301 (1.5 µM)		301 (1.5 µM)		301 (1.5 µM)		301 (1.5 µM)					301 (1.5 µM)		301 (1.5 µM)		301 (1.5 µM)		301 (1.5 µM)
	-		-		+		-					-		-		+		-
	301 (3 µM)		301 (3 µM)		301 (3 µM)		301 (3 µM)					301 (3 µM)		301 (3 µM)		301 (3 µM)		301 (3 µM)
	-		-		-		+					-		-		-		+
	0.64		0.8		0.86		0.7					1.14		0.94		1.01		0.87
	0.83		0.85		0.81		0.89					1.2		1.01		0.91		0.83
	0.91		0.95		0.78		0.7					1.3		0.8		0.85		0.75
	0.78		1.05		0.75		0.75					1.28		0.9		1.05		0.7
	0.95		0.7		0.68		0.68					1.25		0.85		0.78		0.8

## Sheet: Figure 1G
				Glucose (1 mM)													Glucose (11 mM)
	E		E		E		E							E		E		E		E
	-		+		-		-							-		+		-		-
	301 (1.5 µM)		301 (1.5 µM)		301 (1.5 µM)		301 (1.5 µM)							301 (1.5 µM)		301 (1.5 µM)		301 (1.5 µM)		301 (1.5 µM)
	-		-		+		-							-		-		+		-
	301 (3 µM)		301 (3 µM)		301 (3 µM)		301 (3 µM)							301 (3 µM)		301 (3 µM)		301 (3 µM)		301 (3 µM)
	-		-		-		+							-		-		-		+
	0.3		0.69		0.23		0.53							0.86		0.96		1.49		0.63
	0.33		0.75		0.28		0.49							0.82		1.02		1.22		0.67
	0.37		0.2		0.38		0.38							1.1		1		1.05		1.1
	0.28		0.32		0.3		0.4							0.9		0.85		0.8		0.98
	0.25		0.45		0.32		0.28							0.79		0.8		0.98		1.25

## Sheet: Figure 1H
				Glucose (1 mM)													Glucose (11 mM)
	E		E		E		E							E		E		E		E
	-		+		-		-							-		+		-		-
	301 (1.5 µM)		301 (1.5 µM)		301 (1.5 µM)		301 (1.5 µM)							301 (1.5 µM)		301 (1.5 µM)		301 (1.5 µM)		301 (1.5 µM)
	-		-		+		-							-		-		+		-
	301 (3 µM)		301 (3 µM)		301 (3 µM)		301 (3 µM)							301 (3 µM)		301 (3 µM)		301 (3 µM)		301 (3 µM)
	-		-		-		+							-		-		-		+
	Rhy (2.5 µM)		Rhy (2.5 µM)		Rhy (2.5 µM)		Rhy (2.5 µM)							Rhy (2.5 µM)		Rhy (2.5 µM)		Rhy (2.5 µM)		Rhy (2.5 µM)
	+		+		+		+							+		+		+		+
	0.87		0.8		1.25		0.87							0.41		1.1		0.64		0.41
	0.81		0.85		1.09		0.81							0.5		1.07		0.69		0.5
	0.85		0.95		1.1		0.9							0.38		1.2		0.7		0.46
	0.79		1.05		1.05		0.85							0.45		1.05		0.75		0.45
	0.82		1		1		0.8							0.4		1.15		0.72		0.48

## Sheet: Figure 2A
				1 mM						1 mM
			WCDD301 (µM)						WCDD301 (µM)
		0	0.75	1.5	3			0	0.75	1.5	3
		50.353	48.023	41.5	40.483			69.651	55.783	50.752	49.725
		48.687	44.037	42.916	41.781			60.996	56.221	55.691	48.41
		51	43	40	38			72	53	48	44

## Sheet: Figure 2B
				1 mM						1 mM
			WCDD301 (µM)						WCDD301 (µM)
		0	0.75	1.5	3			0	0.75	1.5	3
		53.861	41.649	44.894	42.416			81.52	66.042	58.472	66.771
		49.781	44.493	42.66	42.333			97.219	60.404	55.805	54.882
		50	43	41	41			90	68	60	52

## Sheet: Figure 2C
				1 mM						1 mM
			WCDD301 (µM)						WCDD301 (µM)
		0	0.75	1.5	3			0	0.75	1.5	3
		51.403	42.905	42.46	39.76			110.151	67.105	67.567	56.487
		55.22	40.594	46	39.323			119.161	76.065	68.099	55.098
		59	44	43	37			124	81	62	50

[truncated: 47 more sheets: Figure 2D, Figure 2E, Figure 2F, Figure 2G, Figure 2H, Figure 2I, Figure 2J, Figure 3E, Figure 3F, Figure 3G, Figure 3H, Figure 4G, Figure 4H, Figure 5A, Figure 5B, Figure 5C, Figure 5D, Figure 6A, Figure 6B, Figure 6C …]
